# Supplementary material for: Primary Open-Angle African American Glaucoma Genetics (POAAGG) Study: gender and risk of POAG in African Americans
Source: PLoS One. 2019 Aug 1;14(8):e0218804. doi: 10.1371/journal.pone.0218804 (PMC6675103; doi:10.1371/journal.pone.0218804)
Supplement: S1 File — (XLSX) [file pone.0218804.s001.xlsx]

## Sheet: gender data
id	iscase	age	male	hypertension	diabetes	bmi	smoking
1	1	59	0	0	0	23.4	0
2	1	71	1	1	1	30.1	1
3	1	80	1	1	1	24.3	1
4	1	74	0	1	1	30.4	1
5	1	77	0	1	0	31.6	0
6	1	66	0	1	1	35.1	1
7	1	56	0	1	1	30.9	1
8	1	69	0	1	1	33.2	1
9	1	68	0	0	0	36	0
10	1	68	0	1	0	21	1
11	1	86	0	1	0	32.9	0
12	1	86	1	1	0	21.2	1
13	1	73	0	1	0	24.6	1
14	1	69	0	1	1	28.3	0
15	1	73	0	1	1	31.6	0
16	1	63	1	1	0	57.8	1
17	1	80	0	1	0	32.7	0
18	1	56	1	0	0	27.6	1
19	1	40	0	0	0	26.6	0
20	1	84	1	1	0	20.1	0
21	1	73	0	1	0	22.2	0
22	1	92	1	1	1	29.6	0
23	1	79	1	1	1	25.8	0
24	1	77	0	1	0	25.5	1
25	1	56	1	1	0	26.8	1
26	1	65	0	1	1	32.6	1
27	1	81	1	1	0	19.2	1
28	1	79	1	1	0	25.8	1
29	1	54	0	1	0	27.5	0
30	1	72	0	1	0	31	1
31	1	69	0	1	0	25.2	0
32	1	54	0	0	0	56.3	0
34	1	60	0	1	0	32.4	0
35	1	76	0	0	0	33.5	0
36	1	73	1	1	1	38.6	1
37	1	83	1	1	1	28.7	1
38	1	82	1	0	1	25.8	1
39	1	70	0	1	0	26.8	0
40	1	69	0	1	0	26.6	0
41	1	80	0	1	1	23.5	0
42	1	68	0	1	0	47	0
43	1	83	0	1	1	21.7	0
44	1	71	1	1	1	31.3	0
45	1	71	0	1	0	19.9	9
46	1	70	0	1	1	39	1
47	1	74	0	1	0	42.4	1
48	1	64	1	1	1	21.3	1
49	1	72	0	1	1	41.8	0
50	1	64	0	1	0	23.5	1
51	1	87	0	1	1	20.7	1
52	1	80	0	1	1	40.8	1
53	1	78	1	1	0	25	1
54	1	75	0	1	0	30.1	0
55	1	60	1	0	0	26.4	0
56	1	50	0	1	1	31.9	0
57	1	74	1	1	0	25.1	0
59	1	84	1	1	0	28.1	1
60	1	80	0	1	1	29	0
61	1	83	0	0	0	27.9	1
62	1	78	1	1	0	25.8	0
63	1	74	1	1	1	28.6	0
64	1	57	1	1	1	27.1	0
65	1	61	1	1	1	30.3	0
66	1	77	0	0	0	26	0
67	1	82	1	1	0	19	1
68	1	55	1	1	0	36.9	1
69	1	78	0	1	1	35.3	1
70	1	71	0	1	1	37.7	1
71	1	69	1	1	1	30.7	1
72	1	87	1	1	1	26	1
73	1	81	0	1	0	26.5	0
74	1	67	0	1	1	39.4	0
75	1	77	1	1	1	23.8	1
76	1	89	0	1	0	21.4	0
77	1	72	0	1	1	38.7	1
78	1	75	0	1	0	21	1
79	1	72	0	1	0	27	0
80	1	67	0	1	1	37.1	1
81	1	75	0	1	0	24.5	1
83	1	77	1	1	0	28.7	0
84	1	67	0	1	1	41.6	0
85	1	68	0	1	0	27.6	1
86	1	83	0	1	1	35.9	0
87	1	65	0	0	0	24.8	0
88	1	84	0	1	0	26.9	0
89	1	59	0	0	0	34.5	1
90	1	72	1	1	0	29	0
91	1	78	1	1	1	32.7	1
92	1	81	1	1	0	25.8	1
93	1	74	0	1	0	22.8	1
94	1	49	1	1	1	39.7	1
95	1	85	1	1	1	29.9	0
96	1	77	1	1	0	23.1	0
97	1	82	1	1	0	28.5	1
98	1	84	0	1	1	24.8	0
99	1	74	1	1	1	23.1	0
100	1	77	1	1	1	27.1	1
101	1	81	0	1	1	18.8	1
103	1	70	0	0	0	26.6	1
104	1	47	1	1	0	28.9	0
105	1	66	0	1	1	27.9	0
106	1	57	1	1	1	32.9	0
107	1	67	1	0	0	25.1	0
108	1	83	1	1	0	22.1	0
109	1	73	1	1	1	27.6	1
110	1	85	0	1	0	23.1	1
111	1	75	0	0	1	26.6	0
112	1	62	1	1	0	21.7	1
113	1	62	1	1	0	28.7	1
114	1	89	1	1	0	22.2	1
115	1	60	0	1	1	52.6	1
116	1	77	1	1	0	24.5	0
117	1	78	1	1	0	21.3	0
118	1	71	1	0	1	31.2	0
119	1	75	0	1	0	29.6	1
120	1	61	1	1	0	32.3	1
121	1	77	1	1	0	21.8	1
122	1	44	1	1	1	37.2	0
123	1	53	1	1	1	24.2	0
124	1	72	0	1	1	29.3	0
126	1	66	0	1	0	30.8	1
127	1	67	1	1	1	31.7	1
128	1	72	1	1	1	39.9	1
129	1	89	0	1	0	34.3	1
130	1	82	0	1	0	31.8	0
131	1	59	0	1	0	22.8	0
132	1	68	1	1	1	31.3	1
133	1	81	0	1	1	38.8	0
135	1	83	1	1	0	27.2	1
136	1	77	0	0	0	39.5	0
137	1	78	1	1	1	27.2	1
138	1	76	0	1	1	25	1
139	1	81	1	1	0	21.2	1
140	1	58	0	0	0	28.7	1
141	1	78	1	1	0	28.7	1
142	1	53	0	1	0	20.4	0
143	1	67	0	1	0	30.2	1
144	1	74	0	1	1	22	1
145	1	71	0	1	0	29.3	1
146	1	69	0	1	1	33.9	1
147	1	49	0	1	0	35.4	0
148	1	84	1	1	1	36.8	0
149	1	86	1	1	0	24.4	0
151	1	55	0	1	1	39.1	1
152	1	92	0	1	1	21.9	1
153	1	74	0	1	1	37.1	0
154	1	75	1	1	0	28.3	0
155	1	82	0	1	0	26.6	0
156	1	84	1	1	0	26.8	1
157	1	66	1	1	1	27	0
158	1	87	0	1	1	31.4	0
159	1	73	1	1	1	28.4	1
160	1	82	0	1	0	36.9	1
161	1	53	0	1	0	33.8	0
162	1	74	1	1	0	22.4	0
163	1	57	0	1	0	26	0
164	1	73	1	1	1	36.8	1
165	1	87	0	1	0	27.6	0
166	1	76	0	1	0	27.8	1
167	1	84	0	0	0	21.3	0
168	1	65	1	1	1	34.7	1
169	1	70	0	1	0	21	0
170	1	83	1	1	0	25.1	1
171	1	72	1	1	1	29.6	0
172	1	57	1	1	0	42.6	0
173	1	88	0	0	0	21.3	0
174	1	87	1	0	1	27.1	1
175	1	60	0	1	0	40	1
176	1	72	0	1	1	55.1	0
177	1	61	1	1	1	23.6	1
178	1	80	1	1	1	22.4	1
179	1	67	0	0	0	21.6	1
180	1	80	0	1	1	26.5	0
181	1	78	0	0	0	23.7	1
182	1	75	1	1	0	30	1
183	1	86	0	1	0	21.8	1
184	1	72	1	1	1	36.5	1
185	1	72	0	1	1	33.2	0
186	1	53	1	1	0	24.7	1
187	1	53	1	0	0	27.9	0
188	1	85	1	1	1	21.6	1
189	1	81	0	1	0	39.8	1
190	1	77	1	0	0	21.4	1
191	1	60	1	1	0	30.4	1
192	1	88	1	1	0	27.1	0
193	1	77	1	1	0	44.3	0
194	1	73	1	1	0	26.6	1
195	1	62	1	1	1	26.4	1
196	1	71	1	1	1	21.7	0
197	1	79	0	1	1	23.3	0
198	1	89	1	0	0	24.2	1
199	1	63	0	0	0	29.9	0
200	1	75	0	1	1	22.1	1
201	1	66	0	1	0	45.7	1
202	1	64	0	1	0	26.4	0
203	1	82	1	1	0	22.3	0
204	1	76	0	1	0	28.4	0
205	1	72	0	1	0	59.6	1
206	1	87	1	1	0	22.2	1
207	1	76	0	1	1	23.4	1
208	1	68	1	1	1	30.7	1
209	1	67	0	1	0	38.3	1
210	1	63	1	1	1	28.8	1
211	1	82	0	0	0	22.6	0
212	1	51	0	1	1	28.1	0
213	1	65	1	1	1	41.2	1
214	1	64	0	1	1	24.9	1
215	1	69	1	1	1	31.8	0
216	1	76	0	1	1	22.2	1
217	1	64	0	0	0	36	1
218	1	88	0	1	1	24	0
219	1	53	0	1	0	32.9	0
220	1	71	0	1	1	25.1	0
221	1	69	0	1	1	28.9	0
222	1	53	1	1	1	43.8	1
223	1	79	1	1	0	25.1	1
224	1	81	0	1	1	37.9	1
226	1	74	0	1	0	36.7	1
227	1	74	1	0	0	25.1	0
228	1	59	1	1	0	33.1	1
229	1	76	1	1	1	26.6	1
230	1	89	1	1	0	28.8	1
231	1	80	0	1	1	35.2	1
232	1	83	1	0	1	29.4	1
233	1	61	1	1	1	23.4	1
234	1	88	0	1	0	17	0
235	1	71	0	1	0	40.7	0
236	1	77	0	1	0	29.1	1
237	1	53	0	1	0	20.1	1
238	1	66	0	1	1	33.1	1
239	1	56	1	1	0	30.5	1
240	1	77	0	1	0	34.7	0
241	1	53	1	0	0	23.2	1
242	1	74	0	1	0	41.6	1
243	1	84	0	1	0	31.8	0
244	1	84	1	1	1	28.9	1
245	1	89	1	0	0	25.5	1
246	1	73	0	1	0	30	0
247	1	67	0	1	1	37.6	1
248	1	75	0	1	1	38.9	1
249	1	68	0	1	0	25.8	1
250	1	89	0	1	0	25.7	0
251	1	81	0	1	0	30.7	0
252	1	66	1	1	0	34.5	1
253	1	70	1	1	0	28.1	0
254	1	76	0	1	1	30.9	1
255	1	44	0	1	0	28.3	1
256	1	68	1	1	1	30.8	1
257	1	85	0	1	0	29.2	1
258	1	58	0	1	1	36.4	1
259	1	84	0	1	0	21.6	0
260	1	61	1	1	0	35.3	0
261	1	41	1	1	0	34.3	0
262	1	75	0	1	0	26.5	0
263	1	77	1	1	1	30	1
264	1	81	0	1	0	30.7	1
265	1	55	0	1	0	40.4	1
266	1	71	0	1	0	32.7	1
267	1	63	1	1	1	26.6	0
268	1	62	0	1	1	45.8	1
269	1	57	0	1	0	26.1	0
270	1	73	1	1	0	39	0
271	1	82	0	1	0	29.3	0
272	1	81	1	1	0	24	1
273	1	77	1	1	0	21.6	0
274	1	83	0	1	0	22.7	1
275	1	68	0	1	1	39.1	0
276	1	74	1	1	1	23.6	0
277	1	88	0	1	1	26.7	1
278	1	71	1	1	1	35.4	1
279	1	75	0	1	0	35.2	0
280	1	75	0	1	0	31.9	0
281	1	64	0	0	0	29.9	0
282	1	79	1	1	0	27	0
283	1	72	1	1	1	30.7	1
284	1	50	0	0	0	42.5	1
285	1	73	0	1	0	32.1	0
286	1	76	0	1	1	25.7	1
287	1	47	1	1	0	33.2	0
288	1	55	1	1	1	23.1	1
289	1	51	0	1	0	41.6	1
290	1	85	0	1	1	24.9	1
291	1	82	0	1	1	32.9	1
292	1	80	0	1	1	34.8	1
293	1	86	1	1	0	21.6	0
294	1	82	0	1	0	48.8	0
295	1	88	0	1	0	29.4	1
296	1	71	1	1	0	34.4	1
297	1	83	1	1	1	21.1	0
298	1	70	1	1	0	20.2	0
299	1	45	0	0	0	39.5	0
300	1	62	1	0	0	23.7	1
301	1	77	1	1	0	24.2	1
302	1	74	1	0	0	25.7	1
303	1	79	0	1	0	30.2	0
304	1	79	0	1	0	21.4	0
305	1	86	1	1	0	27.9	0
306	1	66	1	0	0	25.1	1
307	1	72	0	1	0	26.4	1
308	1	80	1	1	0	29.6	1
309	1	81	1	1	1	25.8	1
310	1	93	0	1	0	31.4	0
311	1	79	0	1	1	34.4	1
312	1	86	0	1	0	23.4	1
313	1	60	0	1	1	37.7	1
314	1	81	1	1	1	25.8	0
315	1	82	1	0	0	27.2	1
316	1	86	1	1	0	27.6	1
317	1	70	0	1	1	27.5	1
318	1	68	1	1	0	25.7	0
319	1	66	0	1	0	27.4	1
320	1	86	1	1	1	23.3	1
321	1	59	0	1	0	44.8	1
322	1	77	1	1	0	28.5	0
323	1	58	1	1	1	28	1
324	1	60	1	1	1	31.5	1
325	1	88	0	1	1	35.7	0
326	1	67	1	1	0	47.3	1
327	1	52	0	1	1	27.9	1
328	1	75	1	1	0	23.6	0
329	1	86	0	1	0	22.5	0
330	1	82	1	1	1	26.1	1
331	1	76	1	1	0	25.4	0
332	1	84	0	1	1	38.4	0
333	1	83	1	1	0	18.5	1
334	1	79	0	1	0	30.1	0
335	1	60	0	1	1	42.3	1
336	1	80	0	1	1	23.7	1
337	1	89	0	0	0	33.2	0
338	1	58	0	1	1	34.1	0
339	1	71	0	1	0	25.8	1
340	1	81	0	1	1	35.2	1
341	1	75	0	1	0	24.4	1
342	1	85	1	1	1	22.5	0
343	1	71	0	1	0	14.1	1
344	1	79	0	1	0	29.6	1
345	1	81	0	1	1	30	1
346	1	72	1	1	1	29	1
347	1	66	1	1	1	27.9	1
348	1	71	0	1	1	34.1	1
349	1	61	0	1	0	37.6	1
350	1	75	0	1	0	37.6	1
351	1	58	0	1	0	23.4	1
352	1	73	0	1	0	29.2	0
353	1	72	0	1	1	28.2	0
354	1	65	0	1	1	27.1	1
355	1	52	1	1	0	30.1	1
356	1	56	1	1	0	31.7	1
357	1	63	0	1	0	27.1	0
358	1	76	0	1	0	32.2	0
359	1	62	1	0	1	28.7	0
360	1	50	0	1	1	45.4	0
361	1	85	0	1	0	29.8	0
362	1	53	0	0	1	35.2	1
363	1	59	0	1	0	30.9	1
364	1	73	0	1	1	30.5	1
365	1	88	0	1	1	28.8	1
366	1	82	0	1	0	30.6	0
367	1	78	0	1	1	32.9	0
368	1	58	0	0	0	34.9	0
369	1	72	1	0	1	28.6	1
370	1	67	1	1	1	56.1	0
371	1	86	0	1	1	24.4	0
372	1	87	0	1	0	28.2	0
373	1	83	0	1	0	25.8	1
374	1	91	0	1	0	28.8	0
375	1	69	0	1	0	39	0
376	1	79	0	0	0	21	0
377	1	71	0	1	0	29.2	0
378	1	79	0	1	1	42	0
379	1	75	1	1	1	31	1
380	1	62	1	1	1	33.7	1
381	1	78	1	1	0	35.3	1
382	1	75	0	1	1	24.1	1
383	1	55	0	0	0	22.6	1
384	1	61	0	0	0	28.3	0
385	1	76	1	1	0	20.4	1
386	1	38	0	0	0	35.5	9
387	1	71	0	1	0	30.7	1
388	1	57	1	1	1	34.1	0
389	1	61	0	1	0	38.6	0
390	1	78	0	1	0	26.6	0
391	1	90	0	0	0	18.9	1
392	1	85	1	1	1	26.6	1
393	1	84	0	1	0	20.3	0
394	1	72	0	1	1	23.9	0
395	1	69	1	1	0	22.6	0
396	1	72	1	1	1	30.3	0
397	1	90	0	1	0	22.3	0
398	1	80	0	1	1	33.6	0
399	1	81	0	1	0	34.2	0
400	1	50	0	0	0	28.5	1
401	1	55	0	0	0	26.6	0
402	1	71	0	1	1	38.2	0
403	1	56	0	1	0	44.4	0
404	1	92	1	1	0	26.3	0
405	1	68	0	1	1	31.2	1
406	1	65	1	1	1	36.9	1
407	1	73	1	1	1	41	1
408	1	98	0	1	0	25.3	0
409	1	77	1	0	1	21.3	1
410	1	72	0	1	1	35.7	1
411	1	90	0	1	0	27.1	1
412	1	48	1	1	0	26.2	1
413	1	59	0	1	0	35.7	0
414	1	46	0	1	0	29	0
415	1	75	1	0	1	29.2	0
416	1	52	1	1	0	33.2	1
417	1	77	1	1	0	31.9	1
418	1	58	1	0	0	27.9	1
419	1	62	0	1	1	40.6	0
420	1	64	0	0	0	29.5	0
421	1	71	0	0	0	20.6	1
422	1	79	0	1	0	30.3	0
423	1	77	0	1	1	24.6	1
424	1	55	1	1	0	33.9	0
425	1	57	0	1	0	26.5	0
427	1	74	0	1	0	21.7	0
428	1	45	1	1	0	32	0
429	1	64	1	1	1	36.6	1
430	1	69	0	1	0	39.8	0
431	1	80	1	1	0	27.4	1
432	1	75	0	1	0	30.5	0
433	1	75	0	1	1	25.4	1
434	1	68	1	1	1	30.1	1
435	1	70	0	0	0	28.9	1
436	1	58	0	1	0	34.3	0
437	1	68	1	1	1	35.1	1
438	1	66	0	1	1	34.2	1
439	1	67	1	0	0	26.6	1
440	1	77	0	1	1	45.2	1
441	1	68	0	1	1	28.7	1
442	1	78	0	1	0	24.6	1
443	1	82	0	1	0	24	0
444	1	78	0	1	1	30.4	0
445	1	72	0	0	0	28.5	1
446	1	73	0	1	1	29.3	0
447	1	66	1	1	0	28.1	0
448	1	77	0	0	0	40.9	1
449	1	81	1	0	0	31.2	0
450	1	68	0	1	0	33.8	1
451	1	55	1	1	1	27.3	1
452	1	56	0	0	0	29.8	1
453	1	68	1	1	1	25.8	1
454	1	75	1	1	1	30.6	0
455	1	77	1	1	1	35.6	1
456	1	83	0	1	0	35.4	0
457	1	65	0	1	1	25.6	1
458	1	79	1	1	0	25.1	1
459	1	80	1	1	1	25.8	1
460	1	56	0	1	1	25.6	0
461	1	90	1	1	1	30.3	1
462	1	62	1	1	1	33.3	1
463	1	76	1	1	1	28.7	1
464	1	87	0	1	0	27.1	0
465	1	65	1	1	1	27.9	1
466	1	60	0	1	1	36.3	0
467	1	60	0	0	0	35.7	1
468	1	79	0	0	0	19	1
469	1	47	0	1	0	22.5	1
470	1	57	1	1	1	20.2	0
471	1	69	0	0	0	32.4	1
472	1	59	1	1	0	19	1
473	1	78	0	1	0	42.3	1
474	1	67	1	1	1	40	1
475	1	82	1	0	1	18.3	1
476	1	69	1	1	1	30.3	0
477	1	70	0	1	0	28.6	0
478	1	59	1	1	0	34.3	0
479	1	73	0	1	1	29	0
480	1	84	1	1	0	27.4	0
481	1	81	1	1	1	38	1
482	1	64	0	1	1	30.8	0
483	1	83	1	1	0	25.2	0
484	1	70	0	1	0	37.5	0
485	1	79	0	1	1	30.8	0
486	1	76	1	1	0	23	0
487	1	64	1	1	0	26.5	1
488	1	66	1	0	0	25.8	1
489	1	80	0	1	1	30.6	0
490	1	66	1	1	0	24.4	1
491	1	74	1	1	1	25	1
492	1	64	0	0	0	33.2	1
493	1	61	1	1	1	23.9	1
494	1	79	0	1	0	23.9	0
495	1	73	1	1	0	21.7	0
496	1	65	1	1	1	32.4	0
497	1	63	0	1	1	31	0
498	1	68	1	1	1	28.9	1
499	1	66	1	0	1	34.3	1
500	1	76	0	1	1	24.4	0
501	1	88	1	0	0	28.2	0
502	1	65	1	1	1	35.2	1
503	1	81	0	1	0	32.3	0
504	1	59	0	0	1	46.5	1
505	1	71	0	1	0	27.4	9
506	1	73	1	1	1	28.1	1
507	1	45	1	0	0	23.7	1
508	1	67	0	1	1	27.8	1
509	1	66	1	1	1	32.3	0
510	1	74	0	1	0	25.4	1
511	1	91	1	1	1	21.8	1
512	1	78	1	0	0	30.4	1
513	1	81	0	1	0	23.6	0
514	1	70	0	0	0	26.3	0
515	1	59	1	1	1	25	1
516	1	61	0	1	1	42.8	0
517	1	66	1	0	0	23	1
518	1	71	1	1	0	28.2	1
520	1	71	1	1	1	30	1
521	1	56	1	0	0	26.3	1
522	1	72	0	1	0	24.6	0
523	1	85	1	1	0	27.8	1
524	1	69	1	0	0	27.4	1
525	1	80	0	1	1	31.4	0
526	1	70	0	1	1	32	0
527	1	80	1	1	0	26.6	9
528	1	60	0	1	0	38.6	0
529	1	70	1	1	0	27.9	0
530	1	40	0	1	0	27.5	1
531	1	49	1	1	1	46.6	0
532	1	60	0	0	1	40.8	0
533	1	70	1	1	0	25.1	1
534	1	57	1	1	0	44.6	0
535	1	67	0	1	0	38.6	1
536	1	65	1	0	0	19.3	0
537	1	82	0	1	0	31.6	0
538	1	72	1	1	1	33	1
539	1	54	1	0	0	38	0
540	1	81	0	1	0	24.4	0
541	1	82	1	1	0	23	0
542	1	74	1	1	1	31.1	1
543	1	63	1	1	0	39.3	1
544	1	83	0	1	1	31.5	0
545	1	54	0	1	0	26.8	1
546	1	58	0	1	0	29.8	0
547	1	59	0	1	0	26.6	0
548	1	69	1	1	0	38.4	1
549	1	49	0	1	1	30.8	1
550	1	78	0	1	0	25.9	0
551	1	76	1	1	0	20.1	1
552	1	75	0	1	0	29.3	0
553	1	89	1	1	0	19.4	1
554	1	68	1	1	0	21.6	0
555	1	69	1	1	0	21.5	0
557	1	78	0	1	1	33	1
558	1	82	0	1	1	22.9	1
559	1	80	1	0	0	24.7	1
560	1	73	1	1	1	31.2	1
561	1	73	1	1	0	34.6	0
562	1	58	1	0	1	30	1
563	1	72	0	1	0	27.6	0
564	1	90	0	1	0	19.6	0
565	1	72	0	1	1	33.7	0
566	1	68	1	1	1	30.4	1
567	1	71	1	0	1	26.6	0
568	1	54	1	0	1	36.6	0
569	1	83	0	1	1	28.3	0
570	1	77	0	1	0	23.8	1
571	1	94	1	1	0	23.8	0
572	1	60	0	0	0	21.9	1
573	1	70	1	1	0	20.5	1
574	1	78	0	1	0	30.1	1
575	1	87	1	1	0	28.5	0
576	1	80	0	1	1	28.3	1
577	1	52	0	1	0	26.6	0
578	1	63	1	1	1	33.5	1
579	1	85	1	1	1	25.4	1
580	1	94	0	1	0	24.8	1
581	1	63	0	1	0	31.5	0
582	1	69	1	1	1	18.3	1
583	1	80	0	1	0	28.1	1
584	1	77	0	0	0	30.6	0
585	1	64	0	1	0	25.8	1
586	1	94	0	1	0	25.5	0
587	1	67	1	1	1	29	1
588	1	84	0	1	1	20.6	1
589	1	70	0	0	1	34.6	1
590	1	71	0	1	0	25.2	0
591	1	53	1	0	0	29.1	0
592	1	60	0	1	0	26.6	0
593	1	61	0	1	1	39.5	0
594	1	57	0	1	0	43.8	0
595	1	79	0	1	0	16.3	1
596	1	87	0	1	0	29.2	0
597	1	75	0	1	0	29.3	0
598	1	78	0	1	1	29.1	0
599	1	63	0	1	1	33.7	0
600	1	81	1	1	0	28.2	1
601	1	55	0	1	1	42	0
602	1	42	1	1	1	39.8	0
603	1	85	0	1	1	28	0
604	1	85	0	1	1	22.7	0
605	1	64	0	1	0	29	1
606	1	79	1	1	0	28.1	1
607	1	68	0	1	0	31.9	0
608	1	87	0	1	1	26.7	0
609	1	93	0	1	0	27.7	1
610	1	82	0	0	1	23.8	0
611	1	84	1	1	0	18.7	1
612	1	75	1	0	0	24.4	1
613	1	83	0	1	1	33.3	1
614	1	73	1	1	1	29.5	1
615	1	70	0	1	0	27.5	0
616	1	78	1	1	1	31.9	1
617	1	90	0	1	1	26	1
618	1	76	0	1	1	27.4	0
619	1	80	0	1	0	28.3	0
620	1	59	0	1	1	27.4	0
621	1	52	0	1	1	35.3	1
622	1	62	0	0	0	27.1	1
623	1	71	1	1	1	31.4	1
624	1	72	0	1	1	29.3	1
625	1	65	0	1	0	31.8	1
626	1	76	0	0	0	21.9	0
627	1	77	0	1	0	31	1
628	1	80	0	1	0	24.5	1
629	1	71	1	1	1	26.9	1
630	1	89	1	0	0	23.4	0
631	1	50	0	1	1	35.5	0
632	1	75	1	0	0	25.1	0
633	1	86	0	1	0	28.2	0
634	1	78	0	1	1	34.5	1
635	1	73	1	1	1	36.2	0
636	1	51	0	0	0	22.6	0
637	1	76	0	0	0	34.2	0
638	1	59	0	1	1	45.5	1
639	1	79	0	1	1	30.1	0
640	1	59	1	1	0	23.6	0
641	1	91	1	1	0	24.3	0
642	1	82	1	1	1	26.4	1
643	1	64	0	1	1	34.2	0
644	1	72	0	1	0	30.1	0
645	1	58	1	1	1	33.9	1
646	1	73	1	1	1	26.6	1
647	1	70	1	1	1	23.8	1
648	1	63	0	1	1	28.1	1
649	1	51	1	1	1	33.6	0
650	1	44	1	1	0	28.8	0
651	1	71	1	1	0	28.7	1
652	1	58	0	1	1	27.4	1
653	1	86	1	1	0	29.3	1
654	1	58	1	1	0	22.1	0
655	1	80	0	1	1	23.4	0
656	1	58	0	1	1	27	0
657	1	77	0	1	1	37.3	1
658	1	90	0	1	0	38.4	0
659	1	71	1	1	0	18.9	0
660	1	85	1	1	0	29.8	0
661	1	81	0	1	0	32.4	0
662	1	65	1	1	0	30.3	1
663	1	84	0	0	0	25.7	1
664	1	73	0	1	1	34.7	1
665	1	67	0	1	1	32.2	1
666	1	90	0	1	0	34.4	0
667	1	48	1	0	0	22.3	1
668	1	71	0	1	1	34.9	1
669	1	77	1	1	0	27.1	1
670	1	77	1	1	1	25.4	1
671	1	77	0	1	1	29.1	1
672	1	67	0	1	1	44.4	0
673	1	76	1	0	0	23.5	0
674	1	72	0	1	0	21.3	1
675	1	61	0	1	0	30.5	1
676	1	79	1	1	1	28.6	9
677	1	85	0	1	1	28.5	0
678	1	76	0	0	0	25.4	1
679	1	71	0	1	0	28.8	0
680	1	58	0	1	0	33	0
681	1	60	1	0	1	18.8	1
682	1	67	1	1	0	27.1	0
683	1	84	1	1	0	26.4	1
684	1	77	0	1	0	34	1
686	1	83	0	1	0	15.3	1
687	1	67	0	1	0	30.3	0
688	1	59	1	1	0	41.6	1
689	1	73	1	0	0	20.5	1
690	1	42	1	0	0	28.1	0
691	1	83	0	1	1	41.4	0
692	1	59	0	1	0	27.6	1
693	1	91	0	1	0	27.4	0
694	1	87	0	1	0	24.3	0
695	1	74	1	0	0	25.4	1
696	1	90	0	1	0	19.5	0
697	1	57	0	1	1	38.6	0
698	1	55	0	0	0	30.1	1
699	1	56	1	0	0	38.4	0
700	1	56	0	1	0	36.7	1
701	1	67	1	1	0	21.3	1
702	1	77	0	1	0	25.5	0
703	1	85	0	1	0	26.1	0
704	1	57	0	1	1	20.8	0
705	1	85	0	1	0	29.1	1
706	1	71	0	1	0	27.1	1
707	1	63	0	1	1	46.2	0
708	1	62	1	1	1	28.5	1
709	1	86	0	1	0	30.9	0
710	1	62	0	0	0	19.4	1
711	1	57	1	1	1	30.1	0
712	1	85	0	1	1	42.4	0
713	1	78	0	1	1	27.3	1
714	1	64	0	1	0	21	0
715	1	75	1	1	1	26.2	1
716	1	49	1	1	1	28	0
717	1	84	0	1	0	19.7	0
718	1	48	1	0	0	48.3	0
719	1	71	0	1	1	51.8	1
720	1	82	1	0	0	24.5	1
721	1	83	0	1	0	29.3	1
722	1	71	1	1	1	31.2	0
724	1	57	0	1	0	37.9	1
725	1	53	0	0	0	27.1	1
726	1	72	0	1	1	28	1
727	1	78	0	1	1	30.4	0
728	1	64	1	1	1	34	0
729	1	64	0	1	1	36.2	1
730	1	65	0	1	0	38	1
731	1	77	0	1	1	22.6	0
732	1	61	0	1	0	44.6	0
733	1	63	0	1	0	31.9	1
734	1	94	0	1	0	24	0
735	1	65	0	1	0	31.9	0
736	1	78	1	1	0	22.9	1
737	1	85	1	0	0	21.5	1
738	1	77	0	1	0	24.9	0
739	1	89	0	1	1	18.3	0
740	1	74	1	0	0	19.8	1
741	1	84	0	1	1	32.9	0
742	1	84	0	1	0	24.4	0
743	1	60	0	1	0	29.3	1
744	1	43	1	0	0	32.3	1
745	1	56	0	0	0	15.9	0
746	1	87	0	1	1	18.6	0
747	1	48	1	1	1	38.3	0
748	1	81	1	0	0	26.6	0
749	1	65	0	1	1	36.6	0
750	1	70	1	0	0	21.3	0
751	1	67	0	1	1	24.1	1
752	1	73	0	1	1	25.6	0
753	1	75	1	1	0	25.2	1
754	1	72	1	1	0	27.4	1
755	1	62	0	1	1	38.4	1
756	1	72	0	1	1	22	0
757	1	79	0	1	0	24.9	0
758	1	53	1	1	1	28.8	0
759	1	51	1	0	0	33.5	0
760	1	63	0	1	0	27.6	1
761	1	80	0	0	0	30.2	1
762	1	77	0	1	0	26.9	1
763	1	58	1	0	1	32.3	1
764	1	50	1	0	0	29.2	1
765	1	52	0	0	0	25	0
766	1	70	0	0	0	30.7	1
767	1	52	0	1	0	37.4	0
768	1	75	0	1	0	39.5	0
769	1	52	0	1	0	48.1	1
770	1	60	0	1	1	32.9	1
771	1	68	0	0	0	38.8	0
772	1	51	1	0	0	22.5	0
773	1	72	0	1	0	31.6	1
774	1	67	0	0	0	30.4	1
775	1	83	1	1	0	25.1	1
776	1	57	1	1	1	39.5	1
777	1	72	1	1	1	29.2	1
778	1	75	1	1	0	24.8	1
779	1	66	1	1	0	27	1
780	1	78	0	1	0	23.8	0
781	1	73	0	1	0	26.7	1
782	1	57	0	0	0	28.2	1
783	1	87	1	1	1	21.1	1
784	1	70	1	1	1	32.1	0
785	1	66	1	1	1	20.5	1
786	1	68	0	1	0	22.5	0
787	1	62	1	1	0	28.7	1
788	1	73	0	1	1	41.2	1
789	1	62	1	1	1	24.2	1
790	1	66	0	1	0	23.8	1
791	1	78	0	1	0	36.3	1
792	1	82	0	0	0	19.8	0
793	1	82	0	1	0	38.1	1
794	1	59	0	0	0	43.6	1
795	1	82	0	1	0	17	1
796	1	82	0	1	0	29.9	1
797	1	64	0	1	0	39.5	0
798	0	49	0	0	0	34.2	9
800	1	67	0	1	1	24	1
802	1	53	0	1	0	32.1	0
803	0	44	1	1	1	30.1	1
804	0	48	1	1	1	41	0
805	0	60	0	0	0	39.3	1
806	1	69	1	1	1	19.7	1
807	0	44	0	0	0	25.7	0
809	0	56	1	0	0	21.1	9
810	0	48	1	0	0	22.4	9
811	0	46	1	1	0	25.3	9
812	0	46	0	0	0	20.2	0
813	1	65	0	0	0	28.7	1
814	0	68	1	1	1	39	1
815	1	56	1	1	0	25.8	1
816	1	69	1	1	0	28.8	1
817	1	70	0	1	0	32.6	0
818	1	76	1	1	0	26.5	0
819	1	63	0	0	0	26.3	0
822	0	54	1	1	1	28.4	1
823	0	53	0	1	1	38.3	1
824	0	46	0	1	0	45.8	0
825	0	57	1	1	0	17.6	1
826	0	51	0	1	1	41.2	0
827	0	49	1	0	0	26.3	0
828	0	60	1	1	0	19.1	1
829	0	56	1	1	0	21	1
832	0	53	0	0	0	21.8	1
834	0	60	1	1	1	22.2	1
835	0	39	0	0	0	31.3	0
836	0	47	0	1	1	37.4	1
837	0	61	0	1	1	40.8	1
838	0	67	1	1	0	20	0
839	0	52	1	1	0	34.1	1
840	0	48	0	0	0	23.5	0
841	0	36	0	0	0	35.7	1
842	0	50	1	0	0	35.9	1
843	0	66	0	0	0	28.8	1
844	0	54	1	1	1	30.5	0
846	0	55	1	1	1	48.8	1
847	0	66	0	1	0	41.6	1
848	0	61	0	1	1	24.2	1
849	0	52	1	1	1	34.3	0
850	0	43	1	0	0	23.6	0
851	0	46	0	1	0	26.3	1
853	0	46	0	1	0	34	0
854	0	67	0	1	0	28.3	1
855	0	65	1	1	1	23.1	1
856	0	52	0	1	1	37.8	1
858	0	57	0	0	0	22.3	1
859	0	67	0	1	0	28.7	0
860	0	53	0	0	0	20.6	0
861	0	50	0	1	0	23.4	1
862	0	42	1	1	1	33.9	1
864	0	44	1	1	0	30.6	0
865	0	60	0	1	0	31.9	1
867	0	46	1	1	0	28.2	0
868	0	50	0	1	0	24.9	1
869	0	40	0	0	0	23.1	0
870	0	44	1	0	1	25.8	0
871	0	62	0	1	1	23.7	1
872	0	58	0	1	1	52.7	0
873	0	40	1	1	0	37.3	1
874	0	71	0	1	0	49.4	1
875	0	66	0	1	1	32.4	0
876	0	52	1	0	0	22.8	0
877	0	60	1	1	0	22.2	0
878	0	54	0	0	1	25	0
879	0	41	0	1	1	38.4	1
881	0	53	0	0	1	29.3	1
882	0	74	0	0	0	23.7	0
883	0	51	1	0	0	35.3	0
884	0	55	0	1	1	34.5	1
885	0	44	0	1	1	46.8	0
887	0	50	1	0	0	25	1
888	0	45	0	1	0	36.4	0
889	0	52	0	0	0	27.5	0
890	0	67	1	1	0	22.8	1
891	0	55	0	1	1	28	1
892	0	44	1	1	0	30.6	1
893	0	61	1	1	1	33.2	1
894	0	73	1	1	1	34.1	0
895	0	75	0	0	0	26.6	1
896	0	36	0	0	1	43.5	0
897	0	63	0	1	1	23.4	0
898	0	38	0	1	0	30.5	0
899	0	71	0	1	0	32.1	1
900	0	47	0	1	0	29.8	0
901	0	60	0	0	0	32.4	1
902	0	66	0	1	1	32.8	0
903	0	48	0	0	0	31.1	1
904	0	59	1	0	0	36.2	0
906	0	75	0	1	1	21.6	1
907	0	73	1	1	0	39.7	1
908	0	61	0	1	1	34.6	1
909	0	52	1	0	0	26.8	1
910	0	48	0	0	1	32.4	0
911	0	38	0	0	0	29.9	0
912	0	53	0	1	1	43.6	0
913	0	38	1	1	1	28.2	1
914	0	61	1	1	0	36.3	1
915	0	48	0	0	0	25.2	1
916	0	64	0	1	1	32.6	1
917	0	69	1	1	1	23.7	1
918	0	36	1	0	0	25.8	0
919	0	43	0	1	0	27.3	1
920	0	42	0	1	0	40.7	0
921	0	66	1	1	1	28.6	1
922	0	73	0	1	1	35.2	0
923	0	42	0	1	0	27.4	1
924	0	56	1	0	0	35.8	1
925	0	66	0	1	0	32.6	1
926	0	42	0	0	0	30.2	1
927	0	73	0	1	1	22.3	1
928	0	63	0	1	1	21.3	1
929	0	75	1	1	0	28	0
930	0	79	0	1	1	29.3	1
931	0	66	0	1	1	31.2	1
932	0	46	0	1	0	35.9	0
933	0	47	0	0	0	34.3	0
934	0	49	0	1	0	30	1
935	0	54	0	1	0	38.7	1
936	0	36	1	0	0	21.6	0
937	0	66	0	1	0	27.5	0
938	0	44	1	0	0	25.5	1
939	0	59	0	1	1	31.6	0
940	0	35	0	0	0	23.7	0
941	0	52	0	0	0	28.3	0
942	0	48	0	1	0	35.4	0
943	0	44	0	1	0	33.1	1
944	0	38	1	1	1	31.2	0
945	0	48	0	1	0	54	0
946	0	48	0	1	0	24.4	1
947	0	63	0	1	0	32.9	0
948	0	73	0	1	1	24.1	1
949	0	62	0	1	1	31.1	1
950	0	63	1	1	0	29.5	9
951	0	50	0	1	0	32.4	1
952	0	67	0	1	1	39.7	1
953	0	52	1	1	1	36.5	0
954	0	64	1	0	0	31.3	0
955	0	66	0	1	1	41.4	1
956	0	66	0	1	1	37.5	1
957	0	59	0	0	0	21.3	0
958	0	72	0	1	0	28.3	1
959	0	64	0	1	0	27.4	0
960	0	45	0	0	0	38.1	0
961	0	76	1	1	0	33.2	0
962	0	52	1	1	1	34	0
963	0	75	0	1	0	30.2	0
964	0	86	1	0	1	24.3	1
965	0	53	0	0	0	32.6	0
966	0	57	0	0	0	27.2	0
967	0	55	0	1	0	30.1	0
968	0	71	0	1	1	34.3	1
969	0	42	0	0	0	29.3	0
970	0	63	1	1	0	26.2	0
971	0	42	0	0	0	20.4	0
972	0	62	0	0	0	22.3	9
973	0	49	0	1	0	44.6	1
974	0	64	1	1	1	33.5	1
975	0	64	0	1	0	22.5	0
976	0	69	0	1	0	27.3	1
977	0	80	0	1	1	33.2	0
978	0	64	0	1	0	30.4	1
979	0	51	0	0	0	21	0
980	0	59	0	1	0	34	0
981	0	75	0	1	1	32.9	1
983	0	77	0	1	0	24.9	1
984	0	70	0	1	1	38.7	1
985	0	55	1	1	0	30.3	1
986	0	71	1	1	0	32.6	1
987	0	58	0	1	0	23.8	1
988	0	54	1	1	0	39.8	0
989	0	58	0	1	1	27.1	0
990	0	53	0	0	0	35.4	0
991	0	69	1	1	0	26.5	0
992	0	59	0	1	0	30.9	0
993	0	69	0	1	0	39.9	0
994	0	44	0	1	0	38.6	0
995	0	72	0	1	0	28.2	1
996	0	63	0	1	0	36.6	1
997	0	56	0	1	0	33.3	1
998	0	67	1	1	0	27.3	0
999	0	58	0	1	1	29.6	0
1000	0	66	0	0	0	31.9	1
1001	0	84	0	1	0	39.5	0
1002	0	61	1	1	0	33.4	1
1003	0	66	1	1	0	34.7	1
1004	0	59	0	1	0	29.8	0
1005	0	53	0	1	0	41	0
1006	0	48	1	0	0	27.5	1
1007	0	80	0	1	0	26.3	1
1008	0	49	0	0	1	35.4	1
1009	0	53	0	1	0	24.9	0
1010	0	45	0	0	0	31.6	0
1011	0	65	0	1	1	45.7	0
1012	0	51	0	1	1	29.2	1
1013	0	83	0	0	0	22.5	0
1014	0	76	0	1	1	41	1
1015	0	76	0	1	0	35.3	1
1016	0	41	0	1	0	22.6	0
1017	0	71	0	1	1	43.5	1
1018	0	87	0	1	1	29.8	1
1019	0	55	0	0	0	22.1	0
1020	0	46	0	1	0	39.9	0
1021	0	43	0	1	0	36.8	1
1022	0	79	1	1	0	27.1	1
1023	0	63	0	1	0	32.4	1
1024	0	81	0	1	0	18.1	1
1025	0	62	0	1	1	37.6	1
1026	0	46	1	1	1	27.5	1
1027	0	61	0	0	0	36.8	1
1028	0	78	0	1	0	22.5	1
1029	0	62	1	1	1	29.2	1
1030	0	69	0	0	0	22.2	0
1031	0	59	0	1	0	37.7	0
1032	0	45	0	1	0	39.9	1
1033	0	42	0	0	0	35.7	0
1034	0	60	0	1	0	25.4	9
1035	0	63	1	1	1	34.6	0
1036	0	60	0	0	0	43.6	0
1037	0	47	0	1	0	36	1
1038	0	60	1	1	1	24.4	0
1039	0	70	1	0	0	23	0
1040	0	57	0	0	0	39.7	1
1041	0	59	1	1	0	35.7	0
1042	0	81	0	1	0	27.1	0
1043	0	58	1	1	1	24.4	1
1044	0	53	0	1	0	34.7	1
1045	0	56	1	1	0	26.5	1
1046	0	44	1	1	1	41.2	1
1047	0	62	0	1	0	32.1	1
1048	0	43	1	1	1	42.4	0
1049	0	60	0	0	0	33.5	0
1050	0	53	0	1	1	26.6	1
1051	0	73	1	1	1	31.6	1
1052	0	47	0	1	0	35.3	0
1053	0	85	0	1	0	29.5	1
1054	0	74	0	1	1	35.5	1
1055	0	54	0	1	1	34.3	1
1056	0	44	1	1	1	35.3	0
1057	0	68	0	1	1	37.6	1
1058	0	42	0	1	1	70.8	0
1059	0	60	0	1	0	36.3	1
1060	0	47	0	0	0	36.4	0
1061	0	65	1	1	1	30.4	0
1062	0	43	0	0	0	47	9
1063	0	57	0	1	1	39.5	0
1064	0	64	0	0	0	30.4	1
1065	0	65	0	0	1	35.1	0
1067	0	57	1	1	1	25.1	9
1068	0	55	0	1	0	22.4	9
1069	0	75	0	1	0	39.5	1
1070	0	70	1	1	0	30.1	1
1071	0	66	1	1	0	24.5	1
1072	0	73	0	1	1	29	1
1073	0	54	0	0	1	24.2	1
1074	0	58	0	1	1	47.5	1
1076	0	55	0	0	1	34	1
1077	0	49	0	1	1	27.4	0
1078	0	48	1	1	0	30.7	0
1079	0	72	0	1	1	29.5	1
1080	0	78	1	0	0	27.6	0
1081	0	74	0	1	0	24.9	1
1082	0	71	0	0	1	21.6	0
1083	0	72	0	1	1	32.2	0
1084	0	52	0	1	0	30.1	0
1085	0	83	0	1	0	30.3	1
1086	0	65	0	1	0	23.9	0
1087	0	69	0	0	1	29	1
1088	0	66	0	1	0	32.3	1
1089	0	57	1	1	1	36.5	1
1090	0	74	0	1	0	21.6	1
1091	0	83	0	1	1	28.2	0
1092	0	53	0	1	1	45.9	0
1093	0	82	0	1	1	29.2	0
1094	0	58	1	1	0	30.6	0
1095	0	74	1	1	1	30	1
1096	0	67	0	1	0	41	1
1097	0	47	0	1	0	34.7	0
1098	0	52	0	0	0	40.8	0
1099	0	80	0	0	0	29	1
1100	0	71	0	1	0	28.7	1
1102	0	65	0	1	1	28.2	0
1103	0	76	1	1	1	26.5	0
1104	0	63	0	1	1	34.4	0
1105	0	70	0	0	0	30.2	0
1106	0	70	0	1	1	21.3	9
1107	0	55	0	1	0	38.2	0
1108	0	60	0	1	0	25.4	0
1109	0	39	1	1	1	30.7	0
1110	0	39	0	1	1	50.2	9
1111	0	55	0	1	1	49.1	0
1112	0	64	0	1	0	32.1	1
1113	0	68	1	1	1	35.8	0
1114	0	71	0	1	1	41.7	0
1115	0	57	1	1	1	29	9
1116	0	35	0	1	1	45.5	0
1117	0	57	1	1	1	25	1
1118	0	68	0	1	0	38.1	1
1119	0	46	0	0	1	22	1
1120	0	78	0	1	0	30	1
1121	0	51	1	1	0	29.6	0
1122	0	51	0	0	1	31.2	0
1123	0	56	0	1	1	35.5	1
1124	0	65	0	1	1	30.1	1
1125	0	64	1	1	1	22.8	0
1126	0	72	0	1	0	21	9
1127	0	50	0	0	0	33.9	0
1128	0	53	1	0	0	31	0
1129	0	70	1	1	1	28.2	9
1130	0	63	1	1	1	38.4	0
1131	0	52	1	0	1	35.5	1
1132	0	49	1	1	1	26.4	1
1133	0	57	0	1	0	27.5	0
1134	0	88	0	1	1	30.2	1
1135	0	63	0	1	1	22	1
1136	0	77	0	0	1	29.3	1
1137	0	56	1	1	1	31.3	1
1138	0	67	0	1	1	26.6	1
1139	0	63	0	1	1	42.6	1
1140	0	55	0	1	0	29.2	1
1141	0	48	0	1	1	47	0
1142	0	87	0	1	1	25.1	9
1143	0	61	1	1	0	25.8	0
1144	0	50	1	1	1	31.9	1
1145	0	37	0	0	0	30.4	0
1146	0	44	0	0	0	35.7	1
1147	0	67	0	1	1	17.7	0
1148	0	59	0	0	1	41.6	9
1149	0	56	0	1	1	32.1	1
1151	0	45	1	0	0	30.3	9
1152	0	71	0	1	1	26.1	1
1153	0	51	1	0	0	29.2	1
1154	0	61	1	1	1	26.4	1
1155	0	57	0	1	0	28.3	0
1156	0	62	1	1	0	35.2	0
1157	0	47	0	0	0	26.4	0
1158	0	66	0	1	1	24.5	0
1160	0	55	1	1	0	32.3	1
1161	0	46	1	1	1	22.5	0
1162	0	49	1	0	0	30.1	1
1163	0	59	0	1	0	40.2	1
1164	0	41	0	0	0	28.9	0
1165	0	44	1	1	0	23.5	0
1166	0	51	1	1	0	27.9	0
1167	0	45	1	0	1	33.5	1
1168	0	52	1	1	1	37.3	1
1169	0	61	0	1	1	23	0
1170	0	60	0	1	1	38.4	1
1171	0	45	1	1	1	43.2	0
1172	0	38	0	1	0	24.9	0
1173	1	72	1	1	1	34.7	0
1174	0	59	1	0	0	28.1	0
1175	1	62	1	1	0	29.6	1
1176	1	65	1	1	1	33.1	1
1177	1	85	0	1	0	23.9	0
1179	0	59	0	0	0	34.3	1
1180	0	75	0	0	0	22.2	1
1181	1	89	0	1	0	24.1	0
1182	1	61	0	1	0	37.7	0
1183	1	78	1	1	0	35.6	0
1184	0	65	0	1	0	31.3	0
1185	0	76	1	1	0	34.7	1
1186	0	52	1	0	1	34.4	1
1187	1	86	1	1	1	21.9	0
1188	1	78	0	1	0	27.3	1
1189	1	91	0	1	1	29.1	0
1191	0	74	0	1	1	31	0
1192	1	59	1	0	1	31	0
1193	0	67	0	0	0	29	1
1195	0	62	1	0	0	25.8	0
1196	0	49	0	1	1	33.9	0
1197	1	62	1	1	0	29.5	0
1198	0	83	1	1	1	29.5	1
1199	1	51	1	1	1	23.4	1
1200	0	79	1	0	0	22.5	1
1201	0	58	1	0	0	29.3	0
1202	1	62	0	1	1	33.6	1
1203	1	77	0	1	0	19.6	1
1204	1	49	1	0	0	25.7	1
1205	1	70	0	1	1	23.7	0
1206	1	69	0	1	1	38.9	0
1207	1	75	1	1	1	33.5	0
1208	1	59	0	1	0	28.1	0
1209	1	66	0	0	0	27.3	1
1210	0	75	1	1	0	29.8	0
1211	1	67	1	1	1	30	1
1212	0	62	1	1	1	31.5	1
1213	0	60	1	1	1	22.1	1
1214	0	77	1	1	1	35.1	1
1215	0	67	1	0	0	31.9	0
1216	0	73	1	0	0	22.6	1
1217	0	74	1	1	1	32.2	1
1218	1	49	1	0	0	27.2	1
1219	0	88	0	0	0	23.8	0
1220	0	49	0	1	1	32.8	0
1221	0	65	1	1	1	27.4	0
1222	0	65	0	1	1	36.5	0
1223	0	46	1	1	1	30.4	1
1224	0	78	0	1	0	22.7	1
1225	0	76	1	1	1	26.9	0
1226	0	57	0	0	0	24	0
1227	1	67	0	0	0	26.1	0
1228	0	56	0	1	0	42.4	1
1229	0	62	1	1	1	34.9	1
1230	0	78	1	1	0	29	0
1231	0	52	0	0	0	24.9	0
1232	0	67	1	0	0	26.6	9
1233	1	54	0	1	0	28.4	1
1234	0	85	0	1	0	27.3	1
1235	0	53	0	1	0	26.6	1
1236	0	86	1	0	0	22.9	0
1237	0	85	0	1	1	27	0
1238	0	63	1	0	0	33	1
1239	1	70	0	1	0	25.8	0
1240	1	59	0	1	0	22	0
1241	1	79	0	0	1	31.9	0
1242	0	85	0	1	1	20.9	0
1243	1	77	1	1	0	24.4	1
1244	1	71	0	1	0	30.8	0
1246	0	68	0	1	1	25.8	1
1247	0	57	0	0	0	28.3	1
1248	0	77	1	1	1	25.7	0
1249	0	69	0	0	0	26.2	1
1250	0	47	0	0	0	29.5	0
1251	1	67	0	1	1	30.2	0
1252	1	87	1	0	0	25.2	1
1253	1	82	0	1	1	34.1	0
1254	1	81	0	1	0	37.4	1
1255	0	57	0	1	0	33.1	0
1256	0	65	0	1	1	27.9	1
1257	1	85	1	1	0	28.2	0
1258	1	51	0	1	1	33.2	1
1260	0	76	0	1	1	36.6	1
1262	1	85	0	1	0	24.9	0
1263	0	57	0	1	1	28.3	0
1264	1	86	0	1	0	27.8	1
1265	0	87	0	1	0	25.2	1
1266	0	61	0	1	1	46.7	0
1267	0	40	1	1	1	51.4	0
1268	0	66	0	1	0	33.6	0
1269	1	76	0	1	1	24.6	1
1270	1	84	1	0	0	23.3	0
1271	0	63	0	1	0	30.9	0
1272	0	51	1	1	0	30.1	0
1273	1	75	1	1	1	35.9	1
1275	0	82	0	0	0	20.3	1
1276	0	47	1	1	1	32.5	0
1277	1	86	0	1	1	25.7	1
1278	1	86	0	0	1	22.9	0
1279	1	54	0	0	0	29.4	0
1280	1	68	1	0	0	23.6	0
1281	0	49	0	0	1	36.3	9
1282	1	90	1	0	0	24.4	0
1283	1	51	0	0	0	24	1
1284	1	60	0	0	1	40.1	1
1285	1	74	0	1	1	45.2	1
1286	1	81	1	1	1	53.3	1
1287	1	69	1	1	0	32.7	1
1288	1	62	1	0	0	26.4	0
1289	1	65	1	1	0	26.4	1
1290	1	74	0	1	1	30.1	0
1292	1	88	1	1	0	24	1
1293	0	60	0	1	1	24	1
1294	1	69	0	1	0	33.4	1
1295	1	76	0	1	1	27.6	1
1296	1	84	0	1	1	20.9	1
1297	0	75	0	1	0	30.2	9
1298	1	93	0	1	0	23	0
1299	1	51	1	1	0	22.6	1
1300	0	56	1	1	0	20.6	1
1301	0	87	1	1	1	26.6	0
1302	1	64	0	1	0	28.1	1
1303	1	51	1	0	0	21.7	1
1304	1	70	1	1	0	30.6	1
1305	0	44	1	1	1	31.4	0
1307	0	48	1	1	1	26.8	0
1308	0	60	0	0	0	27.7	1
1309	0	79	0	1	1	31.3	1
1310	1	49	1	1	1	30.8	1
1311	1	58	0	1	0	33	1
1312	1	90	0	1	0	26.6	1
1314	0	64	0	1	1	32.3	0
1315	0	49	1	0	0	36.2	1
1316	0	68	0	1	1	38.6	1
1317	1	75	0	0	0	31.3	9
1318	0	79	0	1	0	25.4	0
1319	1	67	0	1	0	54	1
1320	1	72	0	0	1	39.3	1
1321	1	89	0	1	0	25.5	0
1322	0	57	0	1	1	32.6	1
1323	0	77	1	0	0	21.8	1
1324	1	67	1	1	0	28.1	0
1325	0	76	0	1	0	25.7	1
1326	1	88	1	1	0	24.1	1
1327	1	74	0	1	1	27.9	1
1328	0	77	0	1	0	25	0
1329	1	84	1	1	1	25.8	1
1330	1	89	0	1	1	30.1	0
1331	1	82	0	1	1	29.5	1
1332	0	73	1	0	1	25.1	0
1333	0	75	0	1	0	31.6	1
1334	0	46	0	0	0	30.8	0
1335	0	48	1	1	0	33.7	0
1336	0	63	1	1	0	33.2	0
1337	0	57	0	1	1	44.8	1
1338	1	82	1	1	1	34.9	0
1339	1	85	0	1	0	35	0
1340	0	63	0	1	0	32.3	0
1341	1	80	0	1	1	26.1	0
1342	1	47	1	0	0	28	0
1343	1	76	0	1	1	33.8	0
1344	0	70	0	1	0	24	0
1345	0	69	0	1	1	32.4	1
1346	0	64	1	1	1	38.3	0
1347	0	87	0	1	0	24.6	1
1348	1	84	0	1	0	27.5	0
1349	0	55	0	0	0	34.2	0
1350	1	81	1	0	0	20.8	1
1351	1	71	1	1	1	25.8	1
1352	1	58	1	1	0	27.4	0
1353	1	61	0	1	0	37.1	0
1355	1	84	0	1	1	31.3	0
1356	0	71	0	1	1	31.6	0
1357	1	70	1	1	1	40.2	1
1358	1	83	1	0	0	33.4	1
1359	0	80	0	1	0	34.8	1
1360	0	67	0	1	0	32.6	0
1361	1	82	0	1	0	28.7	0
1362	1	67	1	1	1	35.7	1
1363	1	62	1	1	0	27	1
1364	1	85	1	1	0	20.1	1
1365	1	91	0	1	0	32.9	1
1366	0	61	0	1	0	47.5	1
1367	0	82	0	1	0	21.8	0
1368	0	51	0	0	0	40.3	0
1369	1	68	1	1	1	51.5	0
1370	1	72	1	0	0	21.4	1
1371	1	69	0	1	1	28	0
1372	1	84	0	1	1	33.8	0
1373	0	56	0	1	1	33.7	0
1374	1	85	0	1	0	29.3	0
1375	0	68	0	1	1	33.6	0
1376	1	76	0	1	0	23.2	1
1377	0	65	0	1	1	28.3	1
1378	1	91	1	0	1	23.3	1
1380	0	53	1	0	1	30.7	1
1381	1	72	0	1	1	32.2	1
1382	1	62	1	1	1	29.4	1
1383	1	57	0	1	1	56.6	1
1384	0	75	0	1	0	23	1
1385	1	88	0	1	0	30.2	1
1386	1	61	0	1	0	36.7	0
1387	1	50	0	1	0	31.1	1
1388	1	50	0	0	0	26.5	1
1389	0	83	1	0	0	20.4	0
1390	1	92	0	1	0	30	0
1391	0	56	1	1	1	26.4	0
1392	1	60	0	0	1	26.8	0
1393	1	84	1	1	0	26.3	1
1394	1	61	1	1	1	26.6	1
1395	1	88	0	0	0	21.6	9
1396	0	77	0	1	0	34.7	1
1397	0	51	0	1	1	26.1	1
1398	1	61	0	0	1	28.1	1
1399	0	71	0	1	0	29.8	0
1400	0	71	0	1	0	26.4	1
1401	0	54	0	0	0	32.9	1
1402	1	64	1	1	1	27.8	1
1403	1	61	0	1	0	27.9	0
1404	1	69	0	1	1	49.9	1
1405	1	61	1	1	0	31.7	1
1407	0	54	1	0	0	37.6	0
1408	1	63	1	1	1	38.7	1
1409	0	76	0	1	0	28.3	0
1410	1	88	0	1	0	31.5	0
1411	0	47	0	1	1	41.6	0
1412	1	50	0	1	0	38.3	1
1414	0	66	0	1	0	29.2	1
1415	1	70	1	1	0	35.4	0
1416	0	56	1	1	1	30.4	1
1417	0	56	0	0	0	58.2	0
1418	0	66	0	1	1	32.9	1
1419	0	69	1	1	1	36.9	1
1420	1	66	0	1	1	40.8	1
1421	0	36	1	0	0	22.4	1
1422	0	67	0	1	1	35.7	1
1423	1	75	0	1	0	23.9	0
1424	0	57	0	1	1	30.5	0
1425	0	63	0	1	1	31.5	0
1426	1	66	1	1	1	24.9	0
1427	1	83	0	1	1	27.4	1
1428	0	51	1	1	0	26.5	0
1429	1	52	1	1	1	28.4	1
1430	1	67	0	1	0	23.2	0
1431	1	75	0	0	0	20.1	9
1432	0	74	0	1	1	28.5	1
1433	0	53	1	1	1	41	1
1434	0	54	1	1	1	32	1
1435	1	69	1	1	1	35.4	1
1436	1	74	1	1	0	28.5	1
1437	1	93	0	1	1	26.9	0
1438	0	66	1	1	1	27.8	1
1439	1	64	0	1	0	28.2	1
1440	1	81	0	1	1	25.8	0
1441	0	49	1	1	1	28.9	1
1442	1	70	1	1	1	19.8	1
1443	0	82	0	1	0	32.1	1
1444	1	67	1	1	0	26.5	0
1445	0	68	1	1	1	32.8	1
1446	1	53	0	1	1	36.1	1
1447	0	72	0	1	0	28.6	1
1449	1	67	0	1	1	25.2	1
1450	0	68	1	0	0	25.8	1
1451	1	77	1	1	0	38.4	9
1452	1	75	0	1	1	23.7	0
1453	1	41	0	0	0	24.9	0
1454	1	81	0	1	1	25.9	0
1455	1	87	0	1	0	22.3	1
1456	1	60	0	1	1	45.7	1
1457	1	60	1	1	1	32.5	1
1459	0	86	0	1	0	22.3	0
1460	0	47	0	1	0	25	0
1461	0	47	1	0	0	22.1	1
1462	1	74	0	0	0	31.4	0
1463	0	52	0	1	1	27	1
1464	0	88	0	1	0	22.7	1
1466	1	67	0	1	0	28.1	0
1467	0	63	0	1	1	32.3	0
1468	0	55	0	0	1	32.7	0
1469	1	74	1	1	0	28.1	1
1470	0	50	0	0	0	20.6	1
1471	0	45	0	1	1	33.3	0
1475	1	58	0	0	0	32	9
1477	1	73	1	1	0	35	1
1478	1	49	0	1	1	33.9	1
1481	0	53	0	0	0	29.9	0
1482	1	80	0	1	0	31	9
1483	0	71	1	0	1	28.2	1
1484	0	68	1	1	0	35.1	9
1485	0	42	1	1	1	37.6	0
1486	0	45	0	1	1	49.9	1
1487	1	75	0	0	0	30	0
1488	1	44	1	0	0	25.1	0
1489	0	70	0	0	0	30	1
1490	0	44	1	0	0	20.2	0
1491	0	54	0	1	1	42.9	1
1492	1	79	0	1	0	30.4	1
1493	1	65	0	0	0	40.4	1
1495	1	78	0	1	0	29.6	1
1496	1	63	1	1	1	43	1
1497	1	72	0	1	1	32.8	1
1498	1	69	0	1	0	43.1	0
1500	0	48	1	1	1	40.1	1
1501	1	60	1	1	0	27.6	1
1502	1	80	0	1	0	31.6	1
1503	1	77	1	1	0	26.3	1
1504	1	81	1	1	1	24	0
1505	1	78	0	1	1	24	0
1508	1	66	1	1	1	25.1	1
1512	1	46	1	0	0	32.5	1
1513	0	58	0	1	0	33.7	1
1516	0	68	0	1	0	23.3	0
1517	0	85	1	1	1	26.3	1
1518	1	77	1	1	1	23.7	0
1519	0	44	0	1	0	42.3	1
1520	1	49	1	0	0	34.8	9
1522	1	72	0	1	1	23.6	1
1523	0	66	1	1	1	27.6	1
1524	1	68	0	0	0	16.8	1
1525	0	56	0	1	0	21.9	1
1526	1	88	0	1	1	23.7	0
1527	1	78	0	1	1	34	0
1528	1	79	1	1	0	25.1	0
1530	0	68	1	1	0	30	0
1531	0	69	0	1	1	26.3	0
1532	0	58	0	1	1	34.9	1
1534	1	60	1	1	0	36.6	1
1535	1	38	0	1	0	36.5	1
1536	1	56	1	0	0	24.8	1
1537	0	50	0	1	0	36	1
1538	0	42	0	0	0	34.7	0
1539	0	46	0	0	0	26.1	0
1540	0	45	0	1	0	33.2	1
1543	0	52	0	0	0	30.7	1
1544	0	46	1	1	1	26	0
1545	1	79	1	1	1	40.3	0
1546	0	58	0	0	0	24.5	0
1549	1	63	1	1	0	43.7	0
1550	1	36	1	1	0	39.6	1
1551	1	81	0	1	0	32.4	1
1552	0	66	0	1	0	30.5	1
1553	0	62	0	1	1	32.1	0
1554	1	72	0	1	0	24	0
1555	0	82	0	0	0	36.8	1
1556	0	60	0	1	0	24.1	0
1557	1	73	1	1	0	18.4	9
1558	1	79	0	1	1	30.2	9
1560	1	83	0	1	1	27.6	9
1561	0	74	1	1	0	21	9
1562	0	67	1	0	1	30.1	9
1563	1	65	0	1	0	30.6	9
1565	1	60	1	1	0	29.2	9
1566	1	74	0	1	1	37.3	9
1567	1	67	0	1	0	41.4	9
1568	1	80	0	1	0	30.6	9
1569	1	71	0	1	0	32.9	9
1571	0	53	0	0	0	44.3	9
1572	1	67	0	1	0	30	9
1573	1	60	1	0	0	29.5	9
1576	1	76	0	1	1	29.3	9
1577	1	59	0	1	0	47.8	9
1578	0	50	0	1	0	40.6	9
1579	0	51	0	1	0	30.2	9
1580	1	73	0	1	0	28.3	9
1581	1	68	0	1	1	28.3	9
1582	0	52	1	1	1	25	9
1583	0	60	1	1	1	26.2	9
1584	1	61	1	1	1	25.8	9
1585	1	70	1	0	0	38	9
1587	0	56	0	0	0	40.4	9
1588	1	82	0	1	1	27.1	9
1589	0	69	0	1	0	32.9	9
1590	1	62	0	1	1	31	9
1591	1	76	1	1	0	25.7	9
1592	1	59	1	1	1	27	9
1593	0	72	0	1	1	32.3	9
1594	0	53	0	1	1	56.7	9
1595	1	87	1	1	0	23.3	9
1596	0	89	0	1	1	25.8	9
1597	1	87	0	1	0	24.2	9
1598	1	66	1	1	1	27.3	9
1599	0	54	0	1	0	41.4	9
1600	1	78	0	1	1	32.5	9
1602	1	59	1	1	0	25.5	9
1603	1	68	0	1	1	29.2	9
1604	1	54	0	1	1	27.5	9
1605	0	71	1	1	1	24.1	9
1606	1	64	0	1	1	26.6	9
1607	0	77	1	1	1	24	9
1608	1	74	0	1	1	49.9	1
1609	1	66	0	1	0	18.8	9
1611	1	80	0	1	0	21	9
1612	0	64	1	0	0	20	9
1613	0	69	0	1	0	26.2	9
1614	0	83	1	1	1	27.7	9
1615	1	70	0	1	0	26.9	9
1616	0	69	1	1	0	22.1	9
1618	1	63	0	1	1	41.5	9
1622	0	70	0	1	1	32.6	9
1623	1	66	0	1	1	29.4	9
1624	0	55	1	1	0	34.8	9
1627	0	58	0	1	1	27.1	9
1628	1	59	0	1	0	36.3	9
1629	0	54	0	1	0	32.2	9
1630	1	59	1	1	0	29.6	9
1631	1	81	0	1	0	23.5	9
1632	1	79	1	1	0	22.5	1
1635	0	49	0	0	0	54.9	9
1637	0	61	0	1	0	27	9
1639	0	62	0	1	1	24.8	9
1640	0	71	1	1	0	21.9	9
1642	1	59	0	1	1	36.5	1
1643	0	52	1	1	1	38.3	9
1644	0	69	0	1	0	34.6	9
1645	0	47	1	0	0	28.9	9
1646	1	73	1	0	0	27.1	9
1647	1	81	1	1	1	21.8	9
1648	0	75	1	1	0	26.6	9
1650	0	53	1	1	1	37.9	9
1651	0	49	1	1	1	27.3	9
1652	1	75	1	1	0	22.4	9
1653	0	64	1	1	1	24.1	9
1654	0	70	0	1	0	30	9
1655	1	55	1	1	0	28.2	9
1656	0	52	1	1	1	28.2	9
1657	0	71	0	1	1	37.8	9
1658	1	89	0	1	1	36	9
1659	1	85	0	1	0	21.5	9
1660	1	78	1	1	1	36	9
1661	0	43	0	0	1	37.9	9
1663	0	51	0	1	1	30	9
1664	1	62	0	0	1	27.5	9
1666	0	65	1	1	0	23.5	9
1667	0	45	1	0	1	28.2	9
1670	1	73	0	1	1	27.4	9
1671	0	66	1	0	1	29.4	9
1672	0	61	0	1	0	36.5	9
1673	1	62	1	1	1	27.3	9
1674	0	63	1	1	0	24.4	9
1675	1	70	0	0	0	30.2	9
1676	1	86	1	0	0	23.5	9
1677	1	65	0	1	1	34.8	9
1678	0	50	0	0	1	42.8	9
1679	0	76	0	1	0	44.3	9
1680	1	69	0	1	0	25.1	9
1681	0	73	0	1	0	31.5	9
1682	0	85	0	1	0	30.2	9
1685	1	73	0	0	1	54.9	9
1688	1	78	0	1	0	32.2	1
1689	1	88	0	1	0	18.1	1
1690	0	44	1	1	0	27.1	0
1691	1	77	1	1	0	23.1	0
1692	1	60	1	1	1	21.4	1
1693	0	80	0	0	0	34	1
1694	1	74	0	1	0	31.4	9
1695	0	78	1	1	1	26.8	1
1697	1	56	0	0	0	37.1	1
1698	1	62	1	1	1	33.7	1
1699	0	78	0	1	0	29.2	1
1700	1	75	0	1	1	29.3	0
1701	1	70	0	1	0	38.4	1
1702	0	77	1	1	1	30.1	1
1703	1	60	0	1	1	36.5	1
1704	1	70	0	1	0	39.1	1
1705	0	50	0	1	1	28.8	1
1706	0	82	0	1	1	25.2	0
1707	1	42	0	0	0	34.9	0
1710	1	67	1	1	0	31.2	0
1714	1	65	0	1	1	24.8	1
1715	0	54	1	1	1	58.7	1
1718	1	74	0	1	1	28.1	1
1719	1	75	0	1	0	17.2	1
1720	1	62	0	1	0	27.1	9
1721	1	72	1	1	1	35.1	0
1722	1	74	1	0	0	31.8	1
1723	1	63	1	1	0	26.6	1
1724	1	81	0	1	1	28.3	1
1725	0	69	0	1	0	25.4	1
1726	1	71	0	1	1	24.2	9
1727	1	60	1	0	1	29	1
1728	1	66	0	1	0	38.7	0
1729	1	76	1	0	1	28.3	0
1731	1	79	0	1	1	38.5	0
1732	0	43	1	1	1	43.5	1
1733	0	76	0	1	0	24.4	0
1734	0	65	1	0	0	27.3	0
1735	1	81	0	1	1	33.8	0
1736	1	51	1	1	1	35.7	0
1737	0	71	0	1	1	39.7	0
1739	0	75	1	1	1	29.4	0
1742	0	77	0	1	0	29.7	0
1743	1	80	0	1	0	22.3	1
1745	1	76	0	1	0	25.1	0
1748	0	80	0	1	1	26.6	0
1749	0	68	1	1	1	30.1	1
1750	0	72	0	1	1	24.9	1
1751	1	43	0	0	0	24	0
1752	0	41	0	0	0	20.6	0
1753	1	59	0	1	1	28.8	1
1755	1	65	0	1	0	25.8	0
1757	0	44	0	1	1	40.8	0
1758	0	53	1	1	1	42	1
1759	1	83	0	0	0	22.5	0
1761	1	76	0	1	0	25	1
1762	1	84	1	1	0	33.4	1
1765	1	75	1	1	1	30.4	1
1767	1	81	0	1	1	30.9	1
1768	1	79	1	1	1	30.7	1
1769	0	79	0	1	1	26.8	1
1770	1	81	0	1	1	33.1	0
1771	0	70	0	1	0	29.5	0
1772	1	88	1	0	0	24.4	0
1773	1	74	0	0	0	29.5	0
1774	0	58	0	1	1	33.6	0
1775	1	69	1	1	0	56.2	1
1776	1	68	1	1	0	31.6	1
1777	1	81	0	1	1	38.6	9
1778	0	56	0	1	1	62.3	1
1779	0	71	0	1	0	18.2	1
1781	0	61	0	1	1	36.9	9
1784	1	78	0	1	0	20	1
1785	1	78	1	1	1	35.4	1
1786	0	59	0	1	1	36	1
1787	0	40	0	0	0	33.4	1
1789	1	73	0	1	1	41.6	0
1790	0	62	1	1	1	37.2	1
1791	1	79	0	0	0	30.2	1
1792	1	69	1	1	0	31.9	1
1793	0	85	0	1	1	35.1	1
1794	1	50	1	1	1	29.1	0
1795	1	75	0	1	1	21	1
1797	1	60	1	0	0	25.1	1
1798	0	75	0	1	0	28.3	0
1799	0	77	0	1	0	25.1	1
1800	1	71	0	0	0	28.3	1
1801	1	81	0	1	1	28.7	1
1802	1	78	1	1	0	25.8	1
1805	0	61	0	1	1	44.1	0
1806	0	66	0	0	0	34.2	0
1808	1	68	0	1	1	26.6	1
1809	1	86	1	1	0	26.4	1
1810	0	41	0	1	0	44.9	9
1813	0	64	0	1	0	32.4	0
1819	1	60	0	1	0	29.9	1
1820	1	68	0	1	0	39.7	1
1821	0	74	0	1	0	31.7	1
1825	0	72	0	1	0	32.1	1
1826	1	76	0	1	0	25	1
1829	1	61	0	1	0	25.4	1
1830	1	71	0	1	1	24.3	1
1831	0	65	0	1	1	27.6	1
1832	0	53	0	0	0	20.7	0
1835	1	76	0	1	0	17.6	0
1836	0	69	0	1	1	42.9	0
1837	1	73	0	1	0	35.3	0
1838	1	75	1	1	0	29	0
1839	1	85	0	1	1	26.4	9
1840	0	70	0	0	0	18.7	0
1841	1	69	0	1	1	40.2	1
1842	0	88	0	1	1	23.9	1
1843	1	59	0	1	0	31.8	0
1844	1	76	0	1	1	23.5	0
1845	1	55	0	0	1	34	0
1846	0	43	0	1	0	40.3	1
1848	1	82	0	1	0	22.5	1
1850	0	53	1	1	1	25	1
1851	0	57	0	1	1	37.9	1
1852	1	52	1	0	0	26.6	1
1853	1	85	0	1	0	34.3	1
1856	0	67	0	1	0	31.2	1
1857	0	68	0	1	1	44.9	1
1858	0	72	1	1	0	30.5	0
1859	1	75	0	1	1	29.5	0
1860	0	68	0	1	1	42.4	0
1862	1	84	0	1	1	25.4	1
1863	1	75	0	1	1	34.1	1
1864	1	69	0	1	0	27.5	0
1866	1	62	0	1	0	23.7	1
1867	0	57	0	0	0	17.5	0
1868	1	72	0	1	1	38.4	1
1871	1	79	0	1	0	29.9	1
1873	1	78	1	1	1	28.4	1
1875	1	67	1	1	0	30.6	0
1877	0	74	1	1	0	34.3	1
1882	0	66	0	1	0	45.5	0
1885	0	73	0	1	1	36.8	0
1887	0	67	0	1	1	30.1	1
1889	1	70	1	0	1	22.1	1
1890	0	51	1	1	0	25.8	0
1891	0	37	1	1	1	32.5	1
1892	1	77	0	1	0	37.9	1
1893	0	51	0	1	1	44.6	1
1894	1	83	0	1	1	30.6	1
1895	1	52	1	0	0	23.7	0
1896	1	79	1	1	1	35.2	1
1897	1	69	0	1	1	34.3	1
1898	1	42	1	1	1	31.9	0
1899	0	52	1	0	1	21.3	0
1900	0	74	0	1	1	41.7	1
1903	1	56	0	0	0	24	1
1904	0	74	1	1	1	31.3	1
1905	1	64	0	1	0	34.9	1
1906	1	73	0	1	1	40.1	0
1907	1	65	1	0	0	25.7	1
1908	1	59	0	0	0	26.4	0
1909	1	85	0	1	1	25.8	0
1910	1	57	0	1	0	27.1	0
1911	0	76	0	1	1	31.5	0
1912	1	62	0	1	1	40	0
1913	1	80	0	1	1	17.3	1
1914	1	75	1	0	0	25	1
1915	1	72	1	1	1	26.6	1
1919	1	79	1	1	0	29.4	1
1920	1	75	0	1	1	19.9	1
1921	0	67	0	1	1	28.7	0
1922	1	72	0	0	0	40.7	0
1924	1	82	1	1	1	33.7	1
1926	0	47	1	1	1	43.1	0
1927	1	51	0	0	0	44.8	9
1928	0	59	0	1	0	53.9	0
1930	1	84	0	1	0	22.3	0
1932	1	73	0	1	1	31.5	0
1935	1	53	0	0	0	42.8	0
1936	0	66	0	1	0	31.6	1
1937	1	59	0	0	0	31.8	1
1939	1	61	1	1	0	25.5	0
1940	0	64	0	0	1	25.4	9
1942	1	53	1	0	0	22.6	1
1943	1	64	1	1	0	21.3	0
1944	0	59	1	1	1	27	9
1946	1	77	1	1	0	26.4	0
1947	1	67	1	0	0	30	0
1948	0	60	0	1	0	24.7	1
1949	0	74	0	1	0	35.4	0
1950	0	52	1	1	0	23.9	1
1951	1	69	0	1	1	19.2	9
1952	0	59	0	0	0	23.9	1
1953	0	71	1	1	1	43.8	1
1954	1	79	1	1	0	29.4	1
1955	1	73	1	0	1	29	0
1956	1	68	0	1	0	27.3	1
1957	1	63	0	0	0	25.1	1
1958	0	75	1	1	0	28.3	1
1959	0	62	0	0	0	28.3	1
1961	0	61	0	0	0	30.9	0
1962	1	54	1	0	1	26.9	1
1963	1	81	1	1	1	26.8	1
1964	1	92	0	1	0	19.8	0
1965	1	66	1	1	0	33.7	1
1966	1	69	0	1	1	32.1	0
1967	0	64	0	1	0	29.6	9
1968	0	39	0	1	0	36.2	1
1969	1	64	0	1	0	28.5	0
1971	1	59	0	1	1	46.6	0
1972	1	85	0	1	0	32.6	0
1973	1	70	1	1	1	22.5	0
1976	0	80	1	1	0	30.2	9
1977	1	79	1	1	1	26.5	1
1978	1	41	0	0	0	29.8	0
1980	0	58	0	1	0	28.5	1
1981	0	72	0	1	0	28.3	1
1982	1	76	0	1	0	35.5	1
1983	1	63	1	1	0	27.6	1
1984	0	52	1	1	1	28.9	0
1985	1	79	0	1	0	33.1	0
1990	1	49	1	0	0	24.4	1
1992	1	64	1	1	0	27.5	0
1993	0	65	1	1	1	29.3	1
1995	1	66	0	1	0	25.2	1
1996	1	45	0	1	0	49.2	1
1998	0	65	0	1	1	25	9
1999	0	74	1	1	1	30.9	9
2000	1	75	0	1	1	28.3	9
2001	0	65	0	0	0	30.9	1
2002	0	69	0	0	1	22.3	0
2005	0	64	0	1	1	40.3	0
2006	0	74	0	1	1	38.6	0
2007	1	53	0	1	1	39.7	1
2008	0	81	0	1	1	32.4	1
2009	0	62	0	0	1	30.8	0
2016	1	50	0	1	0	27.6	0
2018	0	52	1	1	0	29	0
2019	0	59	0	1	0	39.3	1
2020	1	74	1	0	0	28.1	1
2021	1	70	1	1	0	27.4	1
2022	0	72	0	1	1	33.4	0
2023	0	48	0	1	1	38.7	0
2024	1	63	0	1	0	26.3	0
2025	1	64	0	1	1	33.5	1
2028	0	70	0	1	1	35.5	0
2029	1	72	1	1	0	32.4	0
2030	0	57	0	1	0	34.5	1
2031	0	65	0	1	0	34.5	1
2035	1	57	0	0	1	25.9	0
2036	1	69	0	1	1	34.4	0
2037	1	72	0	1	1	38.6	0
2038	1	60	0	1	0	27.5	0
2039	1	73	1	1	0	20.8	1
2040	1	48	0	0	0	33.5	0
2041	0	61	0	0	0	25.5	1
2042	0	77	0	1	0	24.5	0
2043	0	74	0	1	0	28.6	1
2044	1	63	1	1	1	44.3	0
2046	1	55	0	1	1	39.6	1
2047	0	56	0	0	1	33.7	0
2048	1	84	0	0	1	33.8	1
2049	0	62	0	0	0	39.9	0
2050	0	72	1	1	1	29.1	1
2052	1	61	1	1	0	27.2	0
2053	1	77	1	1	0	24.3	1
2054	0	71	0	1	1	71.3	0
2055	0	70	1	1	1	28.9	1
2056	1	66	1	1	0	25.2	0
2057	0	70	0	1	1	23.2	0
2058	0	60	0	1	0	33.6	1
2061	1	62	0	1	0	32.5	0
2062	0	66	0	1	0	21.7	0
2063	1	78	1	1	0	31.9	0
2064	1	66	0	1	0	23.3	1
2067	0	75	1	1	1	30.3	1
2068	1	73	1	1	0	32.7	1
2070	1	74	1	1	1	30.1	0
2071	1	52	0	0	0	23.2	1
2074	0	70	0	1	0	27	1
2075	1	79	1	1	0	37.5	1
2077	1	73	1	1	1	33.9	1
2078	0	66	0	1	0	34.5	0
2080	0	43	0	0	0	21.6	1
2081	0	71	0	0	0	30.2	1
2083	1	77	1	1	1	31.9	1
2084	0	55	0	1	1	35	1
2085	1	63	1	1	0	30.4	1
2086	1	53	0	0	0	26.6	0
2090	0	47	1	1	0	29.8	0
2091	0	78	0	1	1	30.8	1
2092	0	59	0	1	1	53.9	0
2093	1	81	1	0	0	29.8	1
2094	0	87	0	1	0	30.2	1
2095	0	44	0	1	0	57.4	0
2098	1	60	0	1	0	0	0
2100	0	52	0	0	1	28.2	0
2104	1	50	0	1	0	34.8	1
2105	0	64	0	1	1	25.7	1
2107	1	61	1	1	0	24.7	1
2109	0	79	0	1	1	25.8	1
2111	0	51	0	1	1	30	0
2112	1	69	0	1	0	27.5	1
2114	1	66	0	1	1	27.2	9
2117	1	78	1	1	1	23.8	1
2118	1	82	1	0	0	26.1	0
2120	1	75	1	0	0	21.6	0
2122	1	56	1	1	1	24.4	0
2123	1	65	0	0	0	23.4	0
2125	1	76	0	1	0	26.3	1
2126	1	65	0	1	1	29.2	1
2127	0	68	0	0	0	33.9	1
2128	0	55	0	0	0	21.5	1
2129	0	57	0	1	1	39.1	0
2130	0	71	1	1	1	40.6	1
2131	0	68	0	1	0	42.5	0
2134	1	59	1	0	0	34.9	1
2135	0	66	1	1	1	37.2	1
2136	1	79	0	1	1	27.8	0
2138	0	56	0	1	0	26.7	0
2140	0	79	1	1	0	21.6	1
2141	1	87	0	1	0	27.9	1
2142	0	69	0	1	1	30.2	1
2143	1	66	1	1	1	30.2	0
2144	0	64	0	1	1	33.1	0
2145	1	62	0	1	0	30.7	0
2147	0	69	0	1	0	24	0
2149	1	75	0	1	0	28.9	0
2151	0	48	0	1	0	36.5	0
2152	1	47	1	0	0	39.1	1
2154	0	53	1	0	0	26.1	0
2155	1	89	0	1	1	30.1	0
2156	1	60	0	1	0	28.9	0
2158	0	58	1	1	1	37.4	0
2159	1	59	0	1	0	28	1
2161	0	53	1	1	1	30.7	1
2165	1	69	1	0	0	31.2	0
2166	1	53	0	1	0	34.2	0
2167	0	78	0	1	0	28.2	0
2168	1	59	1	1	1	39.7	0
2170	0	63	0	1	0	38.9	9
2171	0	75	0	1	0	32.1	1
2173	0	51	0	1	0	21.9	0
2176	1	79	1	1	1	27.3	1
2179	0	66	0	1	1	37.4	0
2180	0	55	0	1	0	36.3	9
2181	0	86	0	0	1	30.4	0
2184	1	65	0	1	1	36	1
2185	1	67	0	1	0	37.4	1
2187	1	67	0	0	0	29.8	1
2188	1	63	0	1	0	51.6	1
2189	0	63	0	1	1	21.6	0
2191	0	62	0	0	0	38.7	0
2192	1	66	0	0	0	28.5	0
2193	1	90	1	1	1	36.3	1
2194	0	67	1	1	1	29.4	0
2195	1	72	0	1	0	24.5	0
2196	1	53	1	1	1	30.7	0
2198	0	58	1	1	1	39.2	1
2199	1	57	1	1	0	29.5	1
2201	1	64	0	1	0	33.1	1
2202	0	69	0	0	0	43.6	0
2203	1	60	1	1	0	22.4	1
2204	1	68	1	1	1	27.6	0
2205	0	78	1	1	1	25.7	0
2206	1	63	1	1	1	31.6	1
2207	1	59	1	1	1	25.7	1
2208	1	60	1	0	0	27.3	1
2211	0	80	0	1	0	22	0
2213	0	71	0	1	0	27.4	1
2214	0	64	0	1	1	47.2	0
2215	0	68	0	1	1	33.4	1
2217	1	51	0	1	0	28.6	0
2219	0	61	0	1	1	39.2	0
2221	0	65	0	0	0	31.1	1
2222	1	51	1	0	0	30.2	1
2223	1	65	1	0	0	28.9	1
2225	0	56	1	1	1	21.1	1
2226	0	73	0	1	1	37.3	1
2227	0	64	1	1	1	32.5	0
2229	1	71	0	1	1	31.7	1
2230	1	72	0	0	0	27.5	9
2232	1	62	1	1	0	27.1	0
2234	1	65	0	1	1	27.8	0
2236	1	77	0	1	1	28.1	1
2237	1	87	1	1	0	20.7	1
2238	1	73	0	1	1	43.5	1
2240	1	83	0	1	0	31.9	1
2241	1	67	0	1	0	18.8	1
2242	0	63	0	0	0	28	1
2243	0	76	0	0	0	29.1	0
2246	0	64	0	0	0	19.4	9
2247	1	65	1	1	1	28.2	0
2248	0	54	0	1	1	53.6	1
2249	0	64	1	1	1	35.6	0
2250	0	75	1	1	0	26.9	1
2251	0	80	0	1	0	26.3	1
2252	0	62	1	0	0	32.3	0
2253	1	73	0	1	0	32.8	1
2255	1	47	1	1	0	28.6	1
2256	1	51	0	0	0	23.5	0
2257	1	48	1	1	1	32.9	1
2258	0	72	1	1	1	26.5	0
2260	0	69	0	0	1	34.6	1
2261	0	55	1	0	0	35.9	1
2264	0	54	0	1	0	36.9	0
2265	1	75	0	1	1	32.9	1
2266	1	52	0	1	0	37.1	9
2267	1	81	0	1	0	36.4	0
2268	0	56	0	1	0	39.1	1
2269	1	59	1	0	0	25.1	0
2270	1	65	0	1	1	40.6	1
2271	0	67	0	0	1	27.2	0
2272	1	56	1	0	0	26	1
2273	0	76	1	1	1	32.2	1
2275	0	65	0	1	1	46.5	0
2276	0	82	1	1	1	30.4	1
2277	0	61	0	1	1	39.1	1
[truncated: 2,829 more rows]
